# Supplementary material for: Concordance between self- and clinician ratings of depression during inpatient treatment in adolescents: changes over time and probable response shift
Source: Child Adolesc Psychiatry Ment Health. 2025 Nov 15;19:125. doi: 10.1186/s13034-025-00993-3 (PMC12619375; doi:10.1186/s13034-025-00993-3)
Supplement: Supplementary file 2 — Supplementary Material 2. [file 13034_2025_993_MOESM2_ESM.xlsx]

## Sheet: Pearson correl. at post-ass.
Supplementary material 2 for:
Keller/Holtmann/Kölch/Legenbauer: Concordance between self- and clinician ratings of depression during inpatient treatment in adolescents: Changes over time
Variable	CDRS1_V04	CDRS2_V04	CDRS3_V04	CDRS4_V04	CDRS5_V04	CDRS6_V04	CDRS7_V04	CDRS8_V04	CDRS9_V04	CDRS10_V04	CDRS11_V04	CDRS12_V04	CDRS13_V04	CDRS14_V04	CDRS15_V04	CDRS16_V04	CDRS17_V04		cdrs_score_V04
BDI1_V04	0.321648	0.41045	0.358492	0.358519	0.323077	0.308617	0.213236	0.312897	0.308991	0.414367	0.616426	0.147756	0.494693	0.563341	0.523739	0.390724	0.342599		0.616
BDI2_V04	0.27625	0.449184	0.408842	0.282751	0.217241	0.245443	0.207236	0.230717	0.255273	0.503291	0.527558	0.176829	0.521896	0.377888	0.349677	0.285072	0.301948		0.547
BDI3_V04	0.23657	0.398129	0.286735	0.398589	0.214008	0.258893	0.277204	0.278618	0.479228	0.514857	0.569341	0.254173	0.42764	0.443164	0.423754	0.315147	0.286188		0.591
BDI4_V04	0.348315	0.454309	0.4227	0.287785	0.253929	0.242702	0.236157	0.21557	0.19062	0.336836	0.416437	0.0754659	0.347709	0.323381	0.319471	0.217164	0.297491		0.477
BDI5_V04	0.0640027	0.1451	0.0144403	0.332751	0.19678	0.138372	0.168443	0.151724	0.509753	0.331047	0.346827	0.214759	0.262236	0.281359	0.274344	0.130042	0.0910071		0.365
BDI6_V04	0.210202	0.312235	0.238884	0.364037	0.218905	0.295874	0.255439	0.235959	0.349269	0.332362	0.449089	0.307911	0.30699	0.369332	0.339676	0.20828	0.16802		0.491
BDI7_V04	0.176576	0.297119	0.220433	0.303504	0.247986	0.231555	0.213262	0.215375	0.322435	0.523091	0.426737	0.179136	0.38493	0.409682	0.369505	0.199262	0.298038		0.485
BDI8_V04	0.148034	0.222153	0.182194	0.304796	0.209201	0.186011	0.208775	0.208324	0.431141	0.387176	0.401662	0.173572	0.338079	0.40302	0.380303	0.206185	0.19326		0.449
BDI9_V04	0.22956	0.276892	0.298964	0.270537	0.217047	0.236192	0.143519	0.246836	0.260848	0.335278	0.442096	0.276388	0.580601	0.351423	0.369928	0.278695	0.420669		0.501
BDI10_V04	0.213715	0.377108	0.26679	0.223615	0.283203	0.234235	0.207127	0.230043	0.342842	0.38106	0.458787	0.219904	0.354703	0.328854	0.358671	0.245751	0.260271		0.482
BDI11_V04	0.226088	0.248913	0.216713	0.257547	0.152554	0.139234	0.250333	0.324084	0.187292	0.167197	0.191399	0.127725	0.168545	0.127609	0.131675	0.045857	0.0206907		0.293
BDI12_V04	0.272261	0.415088	0.414685	0.224425	0.266946	0.277517	0.247906	0.186877	0.139115	0.369516	0.386146	0.107953	0.362645	0.339456	0.294338	0.278149	0.307461		0.47
BDI13_V04	0.222518	0.305159	0.214958	0.352975	0.225777	0.171096	0.216272	0.173197	0.269744	0.331454	0.454355	0.191965	0.330275	0.324883	0.229137	0.235661	0.178629		0.433
BDI14_V04	0.237637	0.351313	0.316315	0.40203	0.256552	0.201237	0.216859	0.234497	0.410803	0.567637	0.526422	0.23273	0.459457	0.408193	0.402297	0.225842	0.28036		0.556
BDI15_V04	0.200631	0.342548	0.262988	0.316414	0.278774	0.295365	0.326376	0.234958	0.278404	0.406802	0.456383	0.173714	0.331326	0.369199	0.362358	0.23546	0.216459		0.494
BDI16_V04	0.164937	0.251524	0.170983	0.26494	0.108584	0.216733	0.152126	0.173752	0.202271	0.161921	0.188944	0.170635	0.174765	0.226592	0.132436	0.081481	0.0458096		0.291
BDI17_V04	0.293761	0.280333	0.236472	0.258696	0.148693	0.204884	0.226218	0.503096	0.13844	0.213295	0.293942	0.226435	0.266149	0.285117	0.331488	0.151092	0.197698		0.416
BDI18_V04	0.0978988	0.114282	0.0952414	0.107856	0.34821	0.175547	0.205353	0.146559	0.170798	0.0536931	0.123504	0.187509	0.178488	0.150479	0.190542	0.0829595	0.188093		0.251
BDI19_V04	0.502741	0.322766	0.187592	0.249595	0.134096	0.156986	0.144622	0.298003	0.177252	0.180904	0.293988	0.11105	0.15776	0.207229	0.235311	0.185433	0.181204		0.362
BDI20_V04	0.285124	0.396574	0.35677	0.325519	0.169735	0.48746	0.323497	0.303706	0.187912	0.300633	0.381573	0.181638	0.295804	0.252764	0.38706	0.249001	0.201403		0.494
BDI21_V04	0.118889	0.102715	0.166321	0.0870917	0.100995	0.118727	0.0143665	0.102236	0.140533	0.144412	0.150386	0.127635	0.142585	0.0816461	0.114779	0.145099	0.0742502		0.183
bdi_score_V04	0.364	0.4997	0.411	0.466	0.354	0.375	0.35	0.386	0.449	0.542	0.628	0.306	0.53	0.513	0.512	0.341	0.356		0.718
	Significance (p < .01) at r = .182 (light grey)
		r > .30 (grey); r > .50 (dark grey)

## Sheet: Pearson correl. at baseline
Variable	CDRS1_V02	CDRS2_V02	CDRS3_V02	CDRS4_V02	CDRS5_V02	CDRS6_V02	CDRS7_V02	CDRS8_V02	CDRS9_V02	CDRS10_V02	CDRS11_V02	CDRS12_V02	CDRS13_V02	CDRS14_V02	CDRS15_V02	CDRS16_V02	CDRS17_V02		cdrs_score_V02
BDI1_V02	0.101969	0.164337	0.0679809	0.146339	0.0551779	0.124584	0.0663463	-0.0330514	0.165242	0.194972	0.318256	0.0688518	0.225856	0.229418	0.150539	0.0972248	0.0579249		0.293
BDI2_V02	0.119413	0.184687	0.0818347	0.0207122	-0.0226713	0.136198	0.0904096	-0.0848652	-0.0159945	0.367365	0.220022	-0.00994298	0.173781	0.113754	0.216295	0.0819185	0.137071		0.239
BDI3_V02	0.0673418	0.0983692	0.166055	0.0481069	0.0576566	0.147525	0.0541811	0.00896776	0.142319	0.334939	0.161219	0.0797979	0.152013	0.0652165	0.128627	-0.00694072	0.0874913		0.243
BDI4_V02	0.170559	0.185821	0.0978323	0.117589	0.0913192	0.113642	0.141407	-0.0297373	-0.0270665	0.100942	0.121067	-0.096337	-0.0923559	0.0654567	0.0661247	0.0493779	0.0348112		0.143
BDI5_V02	0.0134908	0.0223951	2.99112e-05	0.014957	0.114945	0.0303999	0.0813229	-0.0582016	0.374342	0.258689	0.101445	0.206824	0.160012	0.126849	0.0582169	0.0544843	-0.00426827		0.215
BDI6_V02	0.0453759	0.00420163	-0.110836	0.0681953	0.0183477	0.00713623	0.0547423	0.0159445	0.129686	0.0849812	0.0458754	0.181683	0.0815417	0.0118026	0.0117808	0.0262322	-0.0228064		0.091
BDI7_V02	-0.044121	0.0788264	0.0253508	0.14014	0.0148135	0.0696203	0.0550634	-0.0439026	0.217913	0.290449	0.228323	0.137298	0.179009	0.186576	0.0606414	0.0298551	0.116043		0.232
BDI8_V02	-0.0254931	0.00971969	-0.0126054	0.0832508	-0.0219986	0.0323008	0.0884507	-0.0183488	0.230228	0.224219	0.139468	0.191786	0.0861217	0.164004	-0.0238892	-0.0227962	0.00191105		0.16
BDI9_V02	0.0484612	0.0658345	0.0417094	0.162411	0.108815	0.0413685	-0.00833149	0.0955345	0.0237907	0.234466	0.275	0.109837	0.442699	0.212434	0.14659	0.10657	0.1733		0.299
BDI10_V02	0.019006	0.0893524	0.0942863	0.0840615	0.0580046	0.115856	0.0679509	0.038094	0.16908	0.187998	0.142735	0.108487	0.178609	0.189241	0.0852131	-0.0106593	0.0102667		0.226
BDI11_V02	-0.00703683	-0.11657	-0.112646	0.103196	0.118191	0.0467822	0.0863362	0.117114	0.0412963	-0.029852	0.00627731	0.0329649	-0.0276806	0.126293	-0.161883	-0.13307	-0.166113		0.004
BDI12_V02	0.225879	0.342537	0.278607	0.0593468	0.0880479	0.14911	0.134836	0.0365497	0.00636394	0.237576	0.187418	-0.143714	0.0125758	0.15046	0.129946	0.0959534	0.0928084		0.276
BDI13_V02	0.0366349	0.0579752	0.142771	0.196381	0.0912455	0.0782856	0.145977	-0.0796305	0.141989	0.0955334	0.0927671	0.111239	0.00938294	0.0978434	0.0355142	0.0204329	0.0680357		0.176
BDI14_V02	-0.077905	0.0828624	0.0396966	0.0513644	0.0245231	0.0603626	0.0277186	-0.0137361	0.190303	0.378613	0.2162	0.154372	0.157561	0.142363	0.125429	-0.0113017	0.0591758		0.218
BDI15_V02	0.116973	0.206658	0.0662025	0.061208	-0.0978556	0.215332	0.10647	-0.012117	0.00991334	0.0278752	0.128716	-0.123288	-0.0753971	0.0417867	0.18472	0.108633	0.122626		0.137
BDI16_V02	-0.0144823	0.0615617	0.0820459	0.191606	0.058997	0.0912966	0.0966756	0.0577545	-0.0873958	0.00147668	0.079801	-0.0310899	0.0484344	0.0419329	0.135276	0.0812911	0.0874771		0.118
BDI17_V02	0.0844366	0.103525	0.0248709	0.126887	0.0170606	0.129346	0.164882	0.309081	0.0339822	0.105011	0.102121	0.0617442	0.00404243	0.0793129	0.000377515	-0.0389684	-0.040933		0.179
BDI18_V02	0.0265418	0.173937	0.0787038	0.043297	0.294394	0.0849109	0.167645	0.0087384	-0.0158545	0.0716779	0.0662901	0.0304249	0.106757	0.121829	0.160848	0.0471535	0.0824116		0.204
BDI19_V02	0.296682	0.161221	0.0638608	0.126469	0.0430355	0.216111	0.116563	0.00246811	0.028288	0.0954919	0.0773966	-0.0207994	0.0354777	0.112456	0.0734141	-0.0341783	0.14107		0.212
BDI20_V02	0.125945	0.175363	0.062109	0.0547492	0.0227415	0.344563	0.168209	0.0092386	0.110435	0.110826	0.230939	-0.0234199	-0.00754389	0.0800554	0.163472	0.108302	0.197731		0.253
BDI21_V02	0.0228599	0.0237932	-0.0240917	-0.050973	-0.0233553	-0.00463957	0.0599985	-0.156663	-0.00442181	0.0220398	-0.0048836	0.0132078	0.00984919	-0.0790877	-0.0159823	-0.00792399	0.016572		-0.029
bdi_score_V02	0.135	0.213	0.12	0.184	0.121	0.222	0.206	0.024	0.198	0.341	0.2949	0.116	0.193	0.23	0.173	0.067	0.127		0.398
	Significance (p < .01) at r = .171 (light grey)
		r > .30 (grey); r > .50 (dark grey)

## Sheet: Polychoric correl. at post-ass.
Variable	CDRS1_V04	CDRS2_V04	CDRS3_V04	CDRS4_V04	CDRS5_V04	CDRS6_V04	CDRS7_V04	CDRS8_V04	CDRS9_V04	CDRS10_V04	CDRS11_V04	CDRS12_V04	CDRS13_V04	CDRS14_V04	CDRS15_V04	CDRS16_V04	CDRS17_V04
BDI1_V04	0.339578	0.429396	0.398424	0.42527	0.370927	0.340104	0.238161	0.347577	0.350713	0.456506	0.693254	0.156504	0.553803	0.61336	0.560668	0.444182	0.379514
BDI2_V04	0.295727	0.45848	0.436692	0.333343	0.247386	0.272634	0.243227	0.251443	0.276702	0.54373	0.561733	0.178999	0.569635	0.407877	0.365258	0.326775	0.334709
BDI3_V04	0.271944	0.432954	0.308434	0.446091	0.241502	0.269252	0.316762	0.309158	0.521591	0.550192	0.623187	0.272121	0.47966	0.476239	0.480859	0.367193	0.330567
BDI4_V04	0.367702	0.470202	0.455834	0.317502	0.279887	0.25436	0.262254	0.231638	0.207489	0.366043	0.457008	0.0704978	0.382984	0.350607	0.32729	0.252193	0.32545
BDI5_V04	0.0862195	0.165357	0.0131392	0.377061	0.240643	0.153111	0.185612	0.165028	0.564072	0.359234	0.395394	0.242669	0.296715	0.299726	0.30332	0.134274	0.109002
BDI6_V04	0.214769	0.303859	0.237285	0.420407	0.256217	0.31709	0.286109	0.241959	0.372676	0.350852	0.489975	0.327521	0.338716	0.405619	0.379604	0.250063	0.182635
BDI7_V04	0.228161	0.348288	0.251489	0.367005	0.299788	0.27397	0.271289	0.259081	0.400228	0.589249	0.495293	0.190861	0.463515	0.457551	0.44073	0.23208	0.363116
BDI8_V04	0.1695	0.240915	0.1959	0.342179	0.235292	0.21115	0.254096	0.237308	0.451864	0.411015	0.449151	0.1874	0.37424	0.425983	0.428891	0.237209	0.211187
BDI9_V04	0.234372	0.316329	0.336912	0.314916	0.261588	0.263607	0.170462	0.274284	0.318733	0.3811	0.498454	0.296688	0.68512	0.419697	0.406553	0.299276	0.466678
BDI10_V04	0.238132	0.450768	0.296079	0.281632	0.325225	0.273181	0.268762	0.262002	0.393961	0.424257	0.513298	0.244236	0.424703	0.343557	0.429403	0.31183	0.319753
BDI11_V04	0.260442	0.241661	0.246492	0.303072	0.176537	0.152142	0.26927	0.360626	0.195206	0.198198	0.204013	0.116692	0.167204	0.114096	0.12894	0.0566455	0.0172962
BDI12_V04	0.299044	0.46121	0.464222	0.268256	0.309144	0.311229	0.27689	0.215682	0.149776	0.398636	0.428738	0.115226	0.40348	0.372452	0.343217	0.333086	0.354638
BDI13_V04	0.236196	0.335034	0.260226	0.39796	0.26411	0.189213	0.246214	0.192292	0.30503	0.345176	0.503087	0.200195	0.36529	0.34776	0.244061	0.274566	0.201738
BDI14_V04	0.275351	0.409	0.363695	0.474307	0.282362	0.219063	0.278892	0.273119	0.469314	0.603097	0.591919	0.254616	0.522305	0.44228	0.476827	0.281916	0.33621
BDI15_V04	0.224558	0.364797	0.295844	0.370517	0.319871	0.319124	0.374603	0.261147	0.302969	0.441532	0.505843	0.17095	0.361861	0.404948	0.392963	0.276614	0.239343
BDI16_V04	0.169326	0.248885	0.18096	0.295014	0.123565	0.227417	0.154919	0.189077	0.222849	0.180302	0.199453	0.19112	0.182954	0.239727	0.135866	0.103839	0.0627525
BDI17_V04	0.320993	0.307031	0.262208	0.288687	0.173982	0.23314	0.258883	0.559532	0.157139	0.229105	0.324102	0.252067	0.303724	0.315949	0.357959	0.171969	0.215347
BDI18_V04	0.0918021	0.148459	0.0962511	0.120956	0.400011	0.201673	0.229563	0.157698	0.194814	0.0586812	0.121463	0.209965	0.209888	0.153393	0.187366	0.103719	0.230518
BDI19_V04	0.580603	0.368702	0.208066	0.303239	0.171091	0.180025	0.174602	0.330886	0.195488	0.211071	0.341956	0.113355	0.19623	0.215445	0.282385	0.22087	0.202694
BDI20_V04	0.293641	0.399971	0.367568	0.381582	0.188704	0.534111	0.354299	0.342803	0.206753	0.324244	0.416134	0.198758	0.326424	0.278508	0.4099	0.273378	0.200807
BDI21_V04	0.152361	0.115285	0.186892	0.116098	0.12847	0.138956	0.0195695	0.121073	0.194201	0.201317	0.228541	0.147771	0.205674	0.128681	0.161725	0.196404	0.0845206
		r > .20 (light grey); r > .30 (grey); r > .50 (dark grey)

## Sheet: Polychoric correl. at baseline
Variable	CDRS1_V02	CDRS2_V02	CDRS3_V02	CDRS4_V02	CDRS5_V02	CDRS6_V02	CDRS7_V02	CDRS8_V02	CDRS9_V02	CDRS10_V02	CDRS11_V02	CDRS12_V02	CDRS13_V02	CDRS14_V02	CDRS15_V02	CDRS16_V02	CDRS17_V02
BDI1_V02	0.115511	0.189394	0.0806376	0.226258	0.0710119	0.145384	0.0804001	-0.0524402	0.185843	0.228341	0.369834	0.092496	0.255745	0.254345	0.177654	0.110718	0.0678741
BDI2_V02	0.137429	0.204019	0.0884995	0.0480303	-0.00963521	0.177975	0.108444	-0.102853	0.0137919	0.403951	0.249151	-0.00339073	0.192581	0.120751	0.247885	0.100812	0.176387
BDI3_V02	0.0848122	0.119299	0.188802	0.0596528	0.0739647	0.166928	0.0692318	0.0161718	0.147981	0.390668	0.196814	0.102379	0.193116	0.0782486	0.159467	0.000975716	0.124329
BDI4_V02	0.192543	0.199993	0.102573	0.159509	0.109871	0.131632	0.164521	-0.0307286	-0.0172206	0.107595	0.137346	-0.108789	-0.108316	0.0592925	0.0722915	0.0545813	0.0471148
BDI5_V02	0.00808963	0.0268308	0.000700171	0.0206675	0.123373	0.033996	0.0842958	-0.0628427	0.427405	0.290013	0.113056	0.241959	0.191362	0.158551	0.0632929	0.0588341	-0.00929937
BDI6_V02	0.0339722	-0.00757677	-0.130638	0.0928971	0.00822125	-0.0171262	0.0653198	0.0105266	0.156524	0.0999575	0.0433973	0.214428	0.094287	0.00886996	0.0159358	0.0272634	-0.0193461
BDI7_V02	-0.0513045	0.096869	0.024596	0.159103	0.00821092	0.0973339	0.0878358	-0.0336846	0.270991	0.364996	0.288326	0.150445	0.226281	0.228345	0.0852644	0.0416531	0.158163
BDI8_V02	-0.0314493	0.00523028	-0.03613	0.130071	-0.027677	0.0357675	0.120141	-0.0176273	0.284423	0.255411	0.164725	0.228502	0.124772	0.20824	-0.0150211	-0.0244106	0.011453
BDI9_V02	0.0569143	0.0786848	0.046971	0.194848	0.139821	0.0448913	0.00956712	0.116371	0.0724934	0.267208	0.332076	0.135112	0.522962	0.266215	0.175799	0.130391	0.212836
BDI10_V02	0.0223203	0.115315	0.117365	0.136956	0.069141	0.156892	0.0935889	0.0493278	0.215369	0.248152	0.187909	0.136042	0.199354	0.198561	0.130502	0.00989491	0.0285092
BDI11_V02	-0.0137985	-0.139672	-0.122949	0.152918	0.148109	0.0491226	0.0894389	0.115478	0.0347284	-0.032645	-0.00532414	0.0445526	-0.0341887	0.13657	-0.197417	-0.155056	-0.213598
BDI12_V02	0.267224	0.36331	0.300804	0.0818752	0.0928543	0.171359	0.157531	0.0374411	0.00902835	0.255308	0.209614	-0.156572	0.0099931	0.147162	0.138306	0.115617	0.116338
BDI13_V02	0.0460385	0.0611494	0.15361	0.244547	0.100168	0.0688049	0.168917	-0.0848953	0.15107	0.107748	0.0942946	0.128261	0.0113574	0.0911494	0.0414224	0.0212438	0.0875398
BDI14_V02	-0.0768545	0.0966377	0.0374019	0.0624899	0.0127479	0.0926411	0.0423659	-0.00707216	0.236859	0.442123	0.25839	0.16392	0.198051	0.161075	0.178349	0.00591193	0.1014
BDI15_V02	0.127783	0.226822	0.0618352	0.0904552	-0.109335	0.231032	0.117889	-0.0233481	0.0273533	0.0155677	0.147579	-0.132203	-0.0861692	0.0272101	0.223675	0.13959	0.159945
BDI16_V02	-0.0116361	0.0695726	0.0932085	0.228536	0.0721804	0.108751	0.102864	0.0710009	-0.110566	1.70476e-05	0.0976308	-0.025424	0.0520314	0.0403028	0.145758	0.0815017	0.0992707
BDI17_V02	0.098561	0.105642	0.0122583	0.156512	0.0316059	0.139632	0.185732	0.335889	0.0425182	0.113044	0.11775	0.0694391	0.00609361	0.0694446	0.00577242	-0.0337708	-0.0297647
BDI18_V02	0.0279921	0.19038	0.0847276	0.0769502	0.342285	0.11751	0.185897	0.00848889	-0.0292638	0.0883312	0.0755245	0.0366346	0.117307	0.136981	0.173948	0.0529744	0.0825636
BDI19_V02	0.331653	0.182999	0.0795814	0.160464	0.0697746	0.253082	0.140694	0.00830724	0.0228142	0.110441	0.0863787	-0.023701	0.0416074	0.104999	0.0894311	-0.0479401	0.164815
BDI20_V02	0.145157	0.186956	0.0646807	0.0812556	0.0358566	0.400075	0.202176	0.0108317	0.144801	0.120782	0.249437	-0.0156325	0.000217561	0.0854374	0.176306	0.125333	0.23441
BDI21_V02	0.0347571	0.0315256	-0.0191545	-0.092656	-0.0421327	-0.00909736	0.0948375	-0.232312	0.00577761	0.0239287	-0.0109303	0.0176322	0.0329465	-0.111785	-0.0142767	-0.00109782	0.0585546
		r > .20 (light grey); r > .30 (grey); r > .50 (dark grey)
